# Supplementary material for: qiRNApredictor: A Novel Computational Program for the Prediction of qiRNAs in Neurospora crassa
Source: PLoS One. 2016 Jul 18;11(7):e0159487. doi: 10.1371/journal.pone.0159487 (PMC4948831; doi:10.1371/journal.pone.0159487)
Supplement: S1 File — (ZIP) [file pone.0159487.s001.zip]

Archive with 21 entries (17 files):
- qiRNApredictor_Linux/
- qiRNApredictor_Linux/Dataset/
- qiRNApredictor_Linux/Dataset/milRNA_negative_dataset.fa
- qiRNApredictor_Linux/Dataset/negative.fa
- qiRNApredictor_Linux/Dataset/positive.fa
- qiRNApredictor_Linux/Dataset/sRNA-segment_negative_dataset.fa
- qiRNApredictor_Linux/Dataset/test.fa
- qiRNApredictor_Linux/FEATURE.pm
- qiRNApredictor_Linux/qiRNApredictor.pl
- qiRNApredictor_Linux/RandomForest.pm
- qiRNApredictor_Linux/README.htm
- qiRNApredictor_Linux/TOOLKIT.pm
- qiRNApredictor_Window/
- qiRNApredictor_Window/Dataset/
- qiRNApredictor_Window/Dataset/milRNA_negative_dataset.fa
- qiRNApredictor_Window/Dataset/negative.fa
- qiRNApredictor_Window/Dataset/positive.fa
- qiRNApredictor_Window/Dataset/sRNA-segment_negative_dataset.fa
- qiRNApredictor_Window/Dataset/test.fa
- qiRNApredictor_Window/qiRNApredictor.exe
- qiRNApredictor_Window/README.htm
