# Supplementary material for: qiRNApredictor: A Novel Computational Program for the Prediction of qiRNAs in Neurospora crassa
Source: PLoS One. 2016 Jul 18;11(7):e0159487. doi: 10.1371/journal.pone.0159487 (PMC4948831; doi:10.1371/journal.pone.0159487)
Supplement: S1 File — (ZIP) [file pone.0159487.s001.zip › qiRNApredictor_Linux/Dataset/milRNA_negative_dataset.fa]

>ncr-milR©\8
AAACGCUCUACCGGGUUGCUGUUAGA
>fgr-milRNA-24
AAAGCGAUUCAAUUCAUCUUUU
>afl-milR-13
AAAGGGGCAUGGGUAGUAUGA
>pma-milR-MC6
AACGUUUAAAUUUCCGAUACAAUU
>fgr-milRNA-9
AAGAAAAUGGGAGCGAGCACA
>aci-milR-5
AAGAAUAGCAAAGAGUGAACAG
>fgr-milRNA-47
AAGACUCAUAGAAAUUAGGGCA
>ncr-milR©\5
AAGCAAGAUCCGGACAUUC
>afl-milR-33
AAGGCGGACGUUGGCGGCUGAUA
>aci-milR-17c-1
AAGUACCAGAGCACAGUCCAUGA
>aci-milR-17c-2
AAGUACCAGAGCACAGUCCAUGAG
>fgr-milRNA-31
ACAUACGACCAUACCUACCAGA
>aci-milR-19a-1
ACCUCUAGUGCAGGUCACAUACU
>afl-milR-28
ACUCCUUGGGCGCAUCGUUGGA
>afl-milR-35
ACUUUAGAUGGUCGUGUUGGGGA
>man-milR-12
AGACCUCGUUGAUGCUGGCAUU
>fgr-milRNA-22
AGCAAGGAGUGGUGUAGUGGGA
>tre-milR-4
AGCAGCGACGGCGGAACUCUGC
>tre-milR-1
AGCCGGCUGUUGACGUAGGUGA
>aci-milR-3a-3
AGCGAAACGGACGUCAGGACCAA
>afl-milR-18
AGCGAGACGACCUGCCUGGCA
>afl-milR-10
AGCGGUCUAAGGCGCACGGUUCA
>fgr-milRNA-46
AGGACGUCUCGGAGCAGCAGA
>fgr-milRNA-21
AGGACUAGGGGGCGAAGCUCGG
>fgr-milRNA-29
AGGAGGCAGUAAUAAGACUUG
>fgr-milRNA-11
AGGAUAUUAGUGGAUGGGUCGAG
>aci-milR-16-2
AGGAUGCUUACGAAUACGAUGGA
>afl-milR-44
AGGCGACUGGUACAUGUAUGG
>tre-milR-10
AGGCUGUACUGUAGGGCAG
>man-milR-10
AGGGAUCUAGAAAAGAAGGCUU
>fgr-milRNA-18
AGUGACAAGAAGAAGAACCGCC
>pma-milR-MC15
AUCCGGAUCGAGUUAUUCAC
>ncr-milR©\21
AUCCUGGCUUCCUUUGCCUG
>aci-milR-6a-1
AUCGGCAGCGUAUGGGGAUGAUG
>aci-milR-6a-3
AUCGGCAGCGUAUGGGGAUGAUGC
>pch_milR-33
AUGCCCUUCGGCGUUAGUCUACC
>afl-milR-45
AUGGCAUUGAAUCGGUCGGGA
>afl-milR-20
AUGGGGGUCUGUAUGUGAUGGA
>fgr-milRNA-28
AUGGGUACGGGCGGGUUGCGGAA
>afl-milR-46
AUGUAGUACUGCAUCGUUCUGGA
>afl-milR-15
AUUGCUUGCAUGUUCGUUCUGGA
>pma-milR-M2*
AUUUCUAGGCUAUAAAAGCUU
>afl-milR-30
CAAGGAUUGUGAUUGUUCUGGA
>aci-milR-19a-2
CACCUCUAGUGCAGGUCACAUACU
>ncr-milR©\10
CACUCGUGUGCUGUAGCGGGACUA
>pma-milR-YC2
CAGCGGUGAUGACAACC
>pma-milR-MC16
CAUAAGGUCGAGAGUCUCGCA
>aci-milR-7-3
CAUCUAUGUUAAGCUAAUUGGCUUUAGUU
>afl-milR-19
CAUCUCUCUUGUCGGUUCGAGA
>aci-milR-17b-3
CAUGAGAAUGGAAGAUGCUCAGACC
>aci-milR-13
CAUUAGUUAAUAGGAUCAAGAC
>afl-milR-36
CAUUGUUUAAGCGUCGUUGGAA
>afl-milR-17
CCAUGAUACUUUGUUGGUCGGA
>afl-milR-37
CCAUGGGAUUCUAAUCGUCGGA
>tre-milR-5
CCCGUUUAUCUGAUCAACGCCG
>aci-milR-2a-3
CCGCGAUGGAUGACUGCGACGA
>pma-milR-YC3
CCGCUUCUAAAAUUGCUAGAGC
>fgr-milRNA-16
CCGGGACGGUUUAACAUUCCCCUU
>fox_milRNA_3b
CCGGUGUGGUGUAUCGGUUAUCAUUCCGC
>fox_milRNA_3a
CCGGUGUGGUGUAUCGGUUUAUCAUUCCGC
>afl-milR-42
CCUAGGACAAGGGCGCACAGAGU
>afl-milR-39
CCUAUCGGCAUUGUGAGACGGA
>fgr-milRNA-38
CCUCUCGAUGACUCUGCGCAA
>afl-milR-25
CCUGUCUAUCGAGGAUUGUUGGA
>pma-milR-YC7
CCUUCAGAUCUGGGCUAUGCCC
>aci-milR-15a-3
CCUUUAUCGUCUUUUUACUUAUU
>aci-milR-15a-1
CCUUUAUCGUCUUUUUACUUAUUCAAUG
>man-milR-13
CGACGACUCUGGCGAGGACAA
>ncr-milR©\25
CGACGCGGAGAAGAAGGGGAUUG
>aci-milR-6b-5
CGAUCCUCAUGCGCUGUCGAUGC
>aci-milR-6b-7
CGAUCCUCAUGCGCUGUCGAUGCA
>fgr-milRNA-30
CGCGACUGGGAUAAGACGACAA
>aci-milR-6b-1
CGCGAUCCUCAUGCGCUGUCGA
>aci-milR-6b-3
CGCGAUCCUCAUGCGCUGUCGAU
>pch_milR-19
CGGACGAGAAUGCCGAGGCUCUGUU
>tre-milR-6
CGGAGCUGGAGGAGGACUGCGA
>ncr-milR©\17
CGGCAUCAGCGUGUUCA
>fgr-milRNA-48
CGGGAAUUCGGGAAUUAGGGGGA
>aci-milR-3b-5
CGGUCCUGGACGUCCGUUUACG
>aci-milR-3b-1
CGGUCCUGGACGUCCGUUUACGC
>aci-milR-3b-8
CGGUCCUGGGCGUCCGUUUACGC
>aci-milR-2a-15
CGUUGUUGUCAGUUGUACAUCGCACU
>aci-milR-20
CGUUUGGCUCGUCUCUUCGUGCUCU
>tre-milR-8
CUCGAGGGAAGUGGAGAUGGA
>aci-milR-2a-10
CUGCGAUAGAUGACUGCGACGACG
>aci-milR-2a-1
CUGCGAUGGAUGACUGCGACGACGAU
>aci-milR-2a-13
CUGCGAUGGAUGACUGCGACGACGC
>aci-milR-2a-4
CUGCGGUGGAUGACUGCGACGA
>fgr-milRNA-41
CUGGAUCAUUGUAGACCAGGCU
>afl-milR-9
CUGGAUUCGUCCCGGGAACCC
>afl-milR-14
CUGGUCGGGUUUGAUGAUGGA
>ztr_milR_3
CUGGUGUUCGGGUUGUCA
>fox_milRNA_7
CUUCCGUAGUAUAGUGGUCAGUAUGCA
>afl-milR-11
CUUCUAUCUCGUCGGGGGUCA
>fox_milRNA_8
CUUGAGACCCGGGUUCAAUUCCCGGC
>afl-milR-31
CUUGUUCGUCGGGGGGAUGGCA
>afl-milR-16
CUUUCUCAUAUAUACGUCGGAA
>afl-milR-12
CUUUCUGGUUGAUGGCGUCGGA
>afl-milR-3
CUUUGGAGGGAUUGGUGGGA
>aci-milR-3a-1
GAAACGGACGUCAGGACCAG
>fgr-milRNA-14
GAAACUGGAUGGCUUCGUAGA
>fgr-milRNA-2
GAAUGUUGACCUCGGAUCAGG
>fgr-milRNA-17
GACAACGUGGCCGAGUGGUU
>fox_milRNA_2a
GACAACGUGGCCGAGUGGUUAAGGC
>fgr-milRNA-13
GACAAGGAGUGGUCGAGCGGU
>fgr-milRNA-8
GACAAGGAGUGGUCGAGCGGUA
>aci-milR-15b-1
GACAUUGUGAAAAGACAUAGAGGGU
>fgr-milRNA-37
GACGAGACUGAGCGUAGGAA
>pma-milR-M1
GAGAAACGCCUUAUGAUCGAC
>ncr-milR©\9
GAGCUUGUCGCCUUCAA
>fgr-milRNA-19
GAGGAAGAGGAGGAGGAGGAGGA
>afl-milR-4
GAGGGCGGAGAGGGGUGGAA
>afl-milR-22
GAGGGGAGAGGGGGCCGUUG
>fgr-milRNA-33
GAUAAGGAGUGGUCGAGCGGGAU
>ncr-milR©\19
GAUACACGCUAGAUGUCCCU
>fgr-milRNA-25
GAUGAAGACUGAACCGUCGGGG
>ssc-milR-C17
GAUGGAUGGAUGGAUGGAUAA
>aci-milR-3a-2
GCGAAACGGACGUCAGGACCAGA
>man-milR-7
GCGGGUGCUGAGAAAGCGUUUA
>fgr-milRNA-34
GCGGGUUUAGCUCAGUUGGGAGA
>fgr-milRNA-44
GCUGUCGAGCGUGUAUGGGGUG
>afl-milR-21
GGAAGUUGAUCUUGAUUGUUGGA
>fgr-milRNA-10
GGAGGAGGAGAAGGAGGAGUC
>afl-milR-26
GGAUGAUAGGUCGGGAUGAGA
>fgr-milRNA-26
GGCAACGUGGCGGAGUGGUU
>fgr-milRNA-12
GGCAGCAUUGUUGACAGGGCCUU
>fox_milRNA_2c
GGCAUUGUGUUCGCACGCGUAGGUUCG
>pch_milR-9
GGCCCCAGAGAUCGUUGGUCUAA
>ncr-milR©\6
GGCCGAUUUCCUCGUCAGUCA
>afl-milR-32
GGCGAGAUGGCCGAGCGGUC
>afl-milR-8
GGCGAGAUGGCCGAGCGGUCC
>fgr-milRNA-23
GGCGCAGUGGCAGAGUGGUCUA
>ztr_milR_12
GGCGCUGUAGCAAAGUGGUUA
>afl-milR-34
GGCGGACUGCUUCAAACGACGGA
>tre-milR-3
GGGAGAAUGCGCCGUGAUUGU
>ztr_milR_2
GGGGAAUCCGUAGUGUUGUAUGU
>fgr-milRNA-39
GGGGAUGGGUAUGGGUCGGGGC
>fgr-milRNA-3
GGUACUGUGGUCUAGUUGGU
>aci-milR-14a-3
GGUCCAGGGGGCCCCUCAGUAUC
>aci-milR-12
GGUCUUUCUUUGGUGAUACGAGA
>fgr-milRNA-35
GGUGAGAUGGCCGAGUUGGU
>tre-milR-12
GGUGCGGGCUGGCGGCGG
>ssc-milR-C2
GGUGUUGUGGUUUAGUGGUAU
>afl-milR-38
GGUUUUGAUGAUCGUGUCGGA
>aci-milR-21-1
GUAAAGUUAAGAUGAAUUAAAGC
>afl-milR-43
GUAUCAAUGACAGAUCGUAAGGA
>aci-milR-14a-2
GUCCAGGGGGCCCCUCAGUAUC
>pma-milR-M2
GUCCUAUAGUAAAGCCAGUC
>aci-milR-3b-6
GUCCUGGACGUCCGUUUACGCA
>afl-milR-40
GUCGUGGUAAGUGUGGCGUCGGA
>afl-milR-2
GUGGAGGAUUGGGACGGGGU
>afl-milR-5
GUGGGAGGUUGAGUGGGUGGUA
>fgr-milRNA-36
GUGGGAUCUGAUGCACGAGAUGG
>ztr_milR_4
GUGGUGGUGGAAUUGGAAG
>afl-milR-24
GUGUAGGGUGUGGUAGUGCUC
>fox_milRNA_6
GUUCCGUGGUCUAGUUGGUUAUGGCAUCU
>afl-milR-41
GUUCUCAGCACGAUCGGCCGGA
>aci-milR-2b-6
GUUGUUGUCAGUUGUACAUCGCACU
>aci-milR-2b-8
GUUGUUGUCAGUUGUACAUCGCACUA
>fgr-milRNA-7
UAAACUGAGAAGAUUAGGGCU
>ssc-milR-C9
UAAAGUUGAUUGUAAAAGAG
>ssc-milR-C36
UAACGGCAUAAUAUUAUCUUU
>ssc-milR-C22
UAACUGUGACGGAAAUCCCU
>pma-milR-MC14
UAAGAGCUGUACAUAUGUAAG
>ncr-milR©\1
UAAGCCGCGAGUACGCCUCCGGACU
>man-milR-2
UACAAGGGCACGAGCAAGGU
>pch_milR-30
UACCAAGUCGUCGAAAUGCU
>aci-milR-17b-2
UACCAUGAGAAUGGAAGAUGCUCA
>aci-milR-17b-1
UACCAUGAGAAUGGAAGAUGCUCAGA
>ncr-milR©\20
UACUCUGUGUGCUCGGUGUGGUU
>aci-milR-14b-1
UACUGAGGGGUCGUCUAGACAGA
>aci-milR-14b-2
UACUGAGGGGUCGUCUAGACAGU
>ssc-milR-C10
UACUGUUAGUUACGAAUUGCAUA
>ncr-milR©\16
UACUUGAUUCACAGCGUCUAUAC
>pch_milR-3
UAGAAGAUCAUGCAGCAUGUA
>pch_milR-14
UAGAAUGCAAGCGCGUUGAGC
>ssc-milR-C38
UAGACGGCAAAACUCGUAACA
>pch_milR-23
UAGACUGUUCCAAGGAUGCU
>ssc-milR-C39
UAGACUUAUAGAGCUUGCGGCA
>ssc-milR-C29
UAGAUCAAGUAGAAUAUAGGUA
>ssc-milR-C27
UAGAUUUUUCAAGAAGGAUU
>pch_milR-10
UAGCCAUCUCGUCGAGGUAGA
>afl-milR-27
UAGCUAUCUCGUGACAGACAAU
>fgr-milRNA-5
UAGGAAAGGCAGUUAACUAGGA
>pch_milR-13
UAGGACUUGAUCGCGUGAGAC
>ssc-milR-C3
UAGGAGUUUGAUAGGCAAGU
>pma-milR-MC7
UAGGAUUAGGAUUAGGAUUA
>pch_milR-7
UAGGUUCAGGAAGUUCUCUCC
>ssc-milR-C24
UAUAAAAAGGGUGUAUUUCGAA
>aci-milR-15c-1
UAUCGAUCCUUUAGUCCCUC
>ssc-milR-C23
UAUGAACGUUUCAGAUUGCUAA
>ssc-milR-C19
UAUGUAGGACUUGGUAGGUAUA
>pch_milR-11
UAUGUCUGCUCUGGUCCAUGAC
>aci-milR-19b
UAUGUGACCUACAAUAGAGGUGC
>tre-milR-7
UCAAGGGGAAUCUGAGGCAG
>pma-milR-MC4
UCAAGUCAACCCUUACUC
>pch_milR-26
UCACACGUAGAAAUCCAGAU
>ncr-milR©\12
UCAUCCGAUCAUGUCACAUUGUC
>pch_milR-25
UCAUCGGCAAAACUUGGAGAA
>pch_milR-12
UCCAGGCUGACGGUGGCGCA
>pch_milR-17
UCCAUCGUGGCUGUGCACUU
>pch_milR-21
UCCCCCUCGAGAAGAUCUAGUCUGCCUCU
>fox_milRNA_5
UCCGGUAUGGUGUAGUGGC
>fgr-milRNA-1
UCCGGUAUGGUGUAGUGGCUA
>pch_milR-20
UCCUACGUUACUCCAAAGGAU
>ssc-milR-C14
UCGACGACAGUAUCACAACAACU
>ssc-milR-C12
UCGACUAGAAGAUGCUUCCCCA
>pma-milR-MC10
UCGACUGGCUCACCUGAUGCC
>man-milR-4
UCGAGGAGCAGAAGCUGAUCUU
>pma-milR-MC11
UCGAUGUACUUCCUUGUGGA
>pch_milR-6
UCGGGCCCGUAGCUGUGAUGC
>aci-milR-2b-2
UCGUUGUUGUCAGUUGUACAUCG
>aci-milR-2b-3
UCGUUGUUGUCAGUUGUACAUCGCA
>aci-milR-2b-4
UCGUUGUUGUCAGUUGUACAUCGCAC
>pch_milR-27
UCUACCGAGACUGUCUUUGA
>ztr_milR_11
UCUCAUGUGUCCAUGUUAGCU
>tre-milR-2
UCUCUGUUGGAGUUGAGGGGG
>aci-milR-17a-1
UCUGAUUGUCUUCCUUCUCAUGG
>aci-milR-17a-3
UCUGAUUGUCUUCCUUCUCAUGGA
>aci-milR-17a-2
UCUGAUUGUCUUCCUUCUCAUGGAC
>fgr-milRNA-43
UCUGCGGCGAUGAAUAGACACU
>fgr-milRNA-40
UCUGGAAGACUGAGUGGAUG
>aci-milR-10-1
UCUGGGUUCUUCCUCUCAUAUGA
>aci-milR-10-2
UCUGGGUUCUUCCUCUCAUAUGU
>ssc-milR-C30
UGAAAGAUUCUCUGUUGGACGG
>ssc-milR-C6
UGAAAUGCUGGCGAUUUAUGA
>ncr-milR©\3
UGAACGAGCGGUUGUUGU
>ssc-milR-C15
UGACAAAAAUUAGGGCAGACACC
>pch_milR-5
UGACAUAGGAACGACGAGA
>aci-milR-15b-3
UGACAUUGUGAAAAGACAUAGAGGG
>ncr-milR©\11
UGACCGGGCGGUUGUUGUU
>pma-milR-M1*
UGACUCGAAGAGCCUCUA
>ztr_milR_6
UGACUGGGGAUUUGGACGGU
>pch_milR-2
UGAGAACGCUGAUAUAUAUAU
>ssc-milR-C32
UGAGAACUUUAGAUCGGCUGACA
>pch_milR-31
UGAGACCGCGGAGCAAACG
>ssc-milR-C4
UGAGAUGGUAAACUAAGUAAUA
>fgr-milRNA-32
UGAGGACACUGCAUCACGACUCU
>ssc-milR-C7
UGAGGUAUAUUAUAGAGUUUU
>ssc-milR-C33
UGAUAGGAAAUGUAUGAAGCGG
>pma-milR-MC3
UGAUAUCAAAGUGGGCUAUC
>ztr_milR_9
UGAUGGCGGAAUUGGAAGA
>ssc-milR-C20
UGAUGGGGAAGAUGAGAGUU
>fgr-milRNA-45
UGAUGUUUCAGAGGGCCGAGUUA
>ssc-milR-C40
UGAUUGAUCAAAAGACAGCU
>ncr-milR©\23
UGCAAUCUAGUCGCGUUCCCUCUU
>pch_milR-24
UGCACAAGUGGACUCUCCCU
>man-milR-11
UGCAGGGGAGCAUCGUCGUUG
>pma-milR-MC13
UGCCACUCGAUCAUCUUGGG
>fgr-milRNA-20
UGCCAGAUCAUGCGAGACCCCCA
>pma-milR-YC1
UGCCAUUGCUAAGUCAAGG
>ncr-milR©\14
UGCCGUGUCGUAGCAUCGAAGUCAA
>man-milR-9
UGCCUAGGCAGGGUAGAUCAG
>pch_milR-4
UGCGACACAAGAACAAUCGGACGAU
>ztr_milR_5
UGCGACUGGUUUUGGCUUCG
>ztr_milR_7
UGCGAUAGGCUGGCUGUUUA
>aci-milR-4
UGCGAUCGGACUUUUUGGAA
>ncr-milR©\24
UGCGGGGCAUUGAGUGGUCGACG
>ncr-milR©\7
UGCGGUGCUUUCCUUGCCCU
>fox_milRNA_1a
UGCUAGGGUAGAGAAUUUUUGCAGGC
>ssc-milR-C11
UGCUCUAGACUCUCGAGGUGG
>pch_milR-29
UGCUUGGUCGUCACUCGGGA
>ssc-milR-C41
UGGACAAAGACAGUAACUUCGUG
>ztr_milR_8
UGGACCAGACUGUUACAUGU
>pch_milR-18
UGGACGAGGAACAUCUGCAC
>fgr-milRNA-4
UGGAGAAAAUUGAGAAGGCUCGA
>pch_milR-32
UGGAGAAUGUCACUUGUGGAA
>tre-milR-11
UGGAGACGUGGAGCCGGA
>ncr-milR©\22
UGGAGGGUGAUAUAUGGUUUGCCAG
>ssc-milR-C5
UGGAGUGGAAUUGACGGAUGG
>fox_milRNA_4
UGGAUGAAUCAAGCGUGGUAUGA
>ssc-milR-2
UGGAUUUCCUUUAUAUAGAG
>tre-milR-9
UGGCAUGUUAGACAAGUUGCG
>pma-milR-MC17
UGGCGGACGCGAUGGUGGAGG
>pch_milR-8
UGGCUACGGAUAUGACUCUC
>afl-milR-23
UGGCUAUCGAUCGAUCGUCGGA
>aci-milR-9
UGGCUUCUCUCUAUCCUCGCAG
>ncr-milR©\13
UGGGAAUGUGAGGCGUUUG
>ssc-milR-C31
UGGGACUAAUGCAUAUUUCUUC
>pch_milR-16
UGGGCGGGCGAGAUUGAAC
>fgr-milRNA-42
UGGGUACGGGCGGGUUGCGGA
>afl-milR-47
UGGGUGGUGGGGUGGCGAUGGCU
>ssc-milR-C18
UGGUACUUACCACGAUCUCGG
>aci-milR-21-2
UGUAAAGUUAAGAUGAAUUAAAGC
>ssc-milR-C37
UGUAUCACUGGAGGAACCGGA
>ncr-milR©\2
UGUCCUGGUACUUUCAUCCGGCUGU
>ssc-milR-C16
UGUGGAGUAGAAGGUUGCUG
>ssc-milR-C21
UGUGGAUAAGAACGUGGCAAUU
>ssc-milR-C25
UGUGGAUCUGGAUUUUGGGUAU
>ssc-milR-C34
UGUGGGAGAAUAGAUGAGCGUG
>ssc-milR-C35
UGUGGUUUUGAAUUACUCGGCG
>ssc-milR-C8
UGUUAGUAUUGAGGAUGGCU
>pma-milR-MC12
UGUUCAUCGAUCUGCUGUAGA
>man-milR-14
UUAAAGAUGUGGAAAAGAAGGC
>man-milR-5
UUAACAAGGCGUCGAGGGAUA
>afl-milR-29
UUACUGUACAUAAGCUAGACA
>pch_milR-28
UUAGCAUGCAUGGUAUUGUA
>fgr-milRNA-6
UUAUAUAUUUUUUGACUGUCA
>ncr-milR©\15
UUAUUUGCCAAAUCAACACUCGG
>aci-milR-11
UUCCAUCAGCUUCUUGUAAGGCU
>ncr-milR©\4
UUCCCAAAUCACCUUCACCUUCACC
>pch_milR-15
UUCGAUUGGGAUCUGGGCCU
>pma-milR-YC6
UUCUCGGUGGCGAUGUCCAUU
>ssc-milR-C13
UUCUGAUUUUGAUUUCCUUUC
>man-milR-8
UUGCAUGAUGAGACUUAUUU
>aci-milR-18
UUGCGUUCGACUUGUUCUCCC
>pma-milR-MC5
UUGCUAUGAUGAAAGCUGAGCA
>ncr-milR©\18?
UUGGCAGGAAUGUGGUGGACGAACA
>pma-milR-MC9
UUGGCGUUGGGUGUAAUUG
>fgr-milRNA-27
UUGGGAUGAAUGGGCGGACAAUA
>pch_milR-1
UUGGUACGAUCGAUUGGAGA
>fgr-milRNA-15
UUGGUUGGGAACGUUGGUUA
>man-milR-3
UUGUCGAGGCAUACCACUAUU
>aci-milR-15b-2
UUGUGAAAAGACAUAGAGGGUG
>ssc-milR-C1
UUUCAGGGACAGGGAGCGGUUG
>pch_milR-34
UUUCCCAUCUCGAUCACCGGA
>pma-milR-MC8
UUUCUACAGCUGCUGAACGUC
>pma-milR-YC5
UUUCUUGUCUACCUUUCGAGU
>aci-milR-15b-4
UUUGACAUUGUGAAAAGACAUAGAGG
>ssc-milR-C26
UUUGACGCUAGAGGAACUUCU
>man-milR-6
UUUGGAGAGGCUGCUGUGUUU
>ztr_milR_10
UUUGGAGUGGAUGAAAAG
>pch_milR-22
UUUGGAUGAAAUUCGAAUGAA
>ssc-milR-C28
UUUGGAUGUAGUGUGAGGAGUU
>afl-milR-7
UUUUGUGGAAUCUGCCUCGCGCU
