# Supplementary material for: qiRNApredictor: A Novel Computational Program for the Prediction of qiRNAs in Neurospora crassa
Source: PLoS One. 2016 Jul 18;11(7):e0159487. doi: 10.1371/journal.pone.0159487 (PMC4948831; doi:10.1371/journal.pone.0159487)
Supplement: S1 File — (ZIP) [file pone.0159487.s001.zip › qiRNApredictor_Linux/Dataset/negative.fa]

>55310347
CGGUGUAGCUUGCAU
>94212043
CAUUAAUGGGAGUACG
>76466513
UUCAAUCAGAUUAUUCU
>62433784
AUUGUUUUGGUUUCGAUU
>35709814
GCCCCCCAGAUCAACGCG
>98527660
CUUACUCGAUGACACGCU
>101962546
ACCGAUAAAAAUUAUGAA
>60473917
CCAAAUAACAUAACUUAA
>111596989
UUAUAGAAUAUUCCUGUC
>5424286
AUGACGACAAUGCCGGCU
>36268390
UGGAUAGACGUCUACAAAA
>31197961
CAUCAGCUAAUUCCGGUCC
>79068784
AUACAUAGUACGAUUGAAG
>114648328
UCAUUUCAUGCGUGACUGU
>27014782
UUGUGAUUUAGAAGGUCUG
>56701075
GACGCAAAUUGAAUUGCAU
>81531790
GACCUAUUGACGCGUUUCG
>90911524
CCCGCAUAAUGGCAUUUUG
>120876550
AAUCAUUAAUUGCUAGUGG
>17212717
UGCGUAGGACGGGUGUUCU
>62620261
GACUAUGCCCAUAACGGCU
>35405983
GAGGCAAACGAUAAAAGUU
>14041822
AUGUAAUAAAGAAGUAAUC
>100326475
UAGGUCAUGUAGCAGAGGU
>50440366
GCGGUUAACCAAGCAGUAU
>88049665
AGGAUAAGAAGCAGGAAGG
>21165484
UAGGUUUAUAAUGAAAACA
>27997309
AUCCUCAGCUGCAGGUAAA
>6984772
CUGUGCAACUGAGCUGGGA
>74104006
GUAAGUACGGGAGAUGGAG
>10522852
UGAAUGUGUCUAAACUGAG
>115907677
UCCACAACCCAUAUGCCCA
>100483177
UUAAUCAAUAUAAUGAAUU
>85003531
AUGAUGGACCGUUAAGCGU
>111811039
UGCAGCCUUCGCAGCAACU
>66278480
UAUCAAUUUAGUGUUUCUUC
>57239723
CGAGUAACAAUGGAUAGCUA
>46752701
CGCCUAGGUAUUUGAGCAUA
>41728409
GACCCAUGCGCACUAAAACA
>65900102
AUAGCCUUAUAGGCUCCAUA
>100726439
UCGAUGAGUUCCUUAGUCCG
>107058947
GUAGACAUCCAUUUUGUCAA
>97253060
GAAUAUUGACCGACGAGAGG
>7285910
GAGUAAACCGCAUACGAAAU
>105071234
GGAAAAGUGAAUAUCCACAA
>112560170
AUUUUGCUUUAUGAUUCUCU
>78500417
AUGCCUUCAGAAGGACCCAG
>123749894
GGGCGCGUGCAGUACUCUUG
>99001625
AGAUUUCGGGGCGGUGAAAU
>27030362
UAAUAAGAACGUCACAUUUU
>77694248
CUCCCUCUUAUCCUGCACUC
>54841964
GAAACUAAGCAAUUUCAAAC
>57312341
UUGCUCUUUUCGCCCCCGGA
>124220546
GGUAUAAAGGCAUACAUAAA
>89591588
ACCUGAUGCCCAGUGCAUGC
>46813580
UGAAGCCCCCAGCGCACUUC
>13110092
UGAGCGGGAGGAUACCAGUA
>5636171
CAUUCCCUAAUUCCUCACUA
>50893019
AUAGAUAGGGUGAGGGGGAG
>123657074
UGCCUAGUUUGGGCCUUGCU
>76785158
GCCCAAACGUGAAGUUAGAG
>45936431
UAUUUUUUGAUGAUCACAGA
>17646260
AAUAGACUGAAAAUAACUAG
>18497221
UAUUGGUUCAAAGAUGAGUAC
>62055190
AACAAUCUUGCUUGGAAUUCU
>77584795
CGGUCGUUCUAUGGCGGAUUC
>75322717
GGUCGGUUUUGACGAUUUUCA
>48145021
CCUCAUUCGCUUUGCUUACAU
>6327700
GUGGGAUCCAAGUCGGGGGCC
>102333064
ACCAUCAGCGGCAGAGUGGGG
>29514409
GUUGGAACUUCCUCUAGAAUA
>7774054
UUGUGUGAUAAAAUUAAUUCU
>97264819
GGCUGAUGCAGUAUCUUCGAG
>39143938
CGACCCUUAGCCCCCUCUGGA
>22500493
AUUAAGUAGUAGAUAACUGAG
>78967540
AAUAAUUUAUAUUAUUUAAAU
>95966704
UGGCGGUAGAUAGAAGGGACC
>21820450
CACAAGCGCAUGUCAACUCCC
>69877186
CUAAUCAUUUGCCCAUUGUUA
>29338324
UGGCAACGUUAGCCUUCAGCG
>88963708
AAAGUUAGUAAAAGUCCUUCU
>41833534
AGAAAAAUUAACUGCAUUUGU
>85918120
AUCCAGUACAUAUAGAGCAGG
>6526444
UCAGCCCUAGUAGUAAUCCGA
>115587760
AUUUGAGCCGUGUAUCCAGUG
>85439005
UAUAACUUGUCAGGCUGACCU
>89346181
CGUAAAUGUCGCACUCGUGAC
>67189228
CAUUAAUUACUCAAAGCACAA
>13044046
UCGUCCACCCCGUACCUAUUC
>40586470
CAAACUAUAUUUUACUCGUUC
>112618339
AAAUUACCAUAUAGUUGAGAG
>127298368
GAAAAAUGCGCGUGAUUUAGG
>46796128
ACUCAGUACAUACAUGUCCGC
>45660469
CAUUCACUGAUACGGAUUAUGU
>123712534
GCCACGUAGGGGUUUAUUUCCU
>37946308
CGAAAUAUUGCCCUGUUCUCAG
>20639473
CGUAUUAAUCCAUCUUACACCU
>51392104
AUUGGCGGGGCAACACCUGCCA
>116981446
UCCCAAGACCAUAAUAACCCCG
>82014241
ACUCUCCAGCCAAAGUAUACCU
>118364737
CCAAGCAAACUGAGCGUCGAUU
>116111941
AUUGGUGGCCGGACGGCACGGA
>12863068
UCCUGGCUGUGUUAGUAAUUUC
>107187298
CCCAUCGACAGUUUAUUAAUAA
>56713147
UGCCUAGCCUACGAAUAGGCCG
>32548006
AAUGCCGUAAAACAGGGUAUAG
>39949582
UAUAACUACCCAUCCAUGCGGU
>78839524
UAAUUUAGUCUCUGCAUAUUAA
>46648456
AUUGGAGAUAAAUAUUCAAGUA
>63452971
CAUCAGCGCCAUCAUAUUCUUA
>41700331
CUCUAAAGUUCUUCCGAGGACA
>6642217
CUUUCUCCCCUCUACCUUUUGC
>81764446
AAUUAGUAGCCGGAAAGAGAGA
>39697330
AUCAACUGAAGAUACAGCCCCA
>52496662
UGUUGUUUUGUGUAUGUAACUU
>49515775
UCAUGAGUGGGCUGAGGAUCGG
>90068014
GGUCGGCGAAUAUUUGGCAUUU
>108003841
ACUCACUGCCAUCCACCCUGCC
>55879132
AUAUAUAAAGACCGGAGUAAGG
>54006625
UCCGUUUUUGCGAUACUAGGCC
>9660505
UAACGAGGCUAACUCUUUGAGG
>20793718
AUUCUUAUGAUUUGGGUUCGAC
>107637202
CGGGCCCGGGCCCCCGCAGCCG
>24146726
GUCAAGAUAACUUUGAAGGUUGU
>115659056
UCUCAAUGACACUUACGGGCCAA
>32286221
CAUAAAGCGUGGCCUUGGGCCCC
>116166017
GUUUGCGGUGCAGGGGGAGGGGU
>20635946
UAGUCCAAGGAACAGACGACUAA
>93477806
ACGUUGGCGGUUGCUUUGUUAUA
>31924223
GUAUUAGCAUAUGGAAAUUUUUU
>72780038
UCAAGCGAUGAUUCAUAUAGUAC
>54702797
GUCUAUUGUGAGCAACUUUCAGU
>34576691
CUUUAUUGGGGGCUGGGGGUGAU
>97718042
AUUUCAGCCGUUCCUUUCACGGC
>44904827
AUUGUAACUGUGGUGUGCCGGAA
>50505968
UUCUCAACCCCACCUAUGAAUCA
>26346833
GUACUCUUACUAUAAUUCAGAUA
>24065645
GGUCUUCUUGCCGCCUGCUUUUA
>104813858
ACUUAAGUGACGUGAUAUCUACA
>122588888
CUCGAGUUGUAACACUUACUGGU
>128354102
UAUAUUUGAAUCUGAUACGUCAA
>105003866
CCGCGGCAUCCUUUAAAUCAUGA
>104644871
AAGCGAGCAGUGUGGCUUCAUGU
>94581818
AGUAACUCCCGAAGUACAGAAAG
>95574196
UGUGACGCUGACUACGCAUCGGAG
>54068641
GUCGAGAAUAGUUUUGUGUGUUCU
>38956453
UAAGGCGCAGGGCCGAGGUGGGUC
>125132998
ACCUGGUGGCGAGCGCUCCACGUU
>79433095
AAACCCCGAAACAAUACCAAGUUCU
>61169395
AGCAACAUCGCCUCCACUCCAGCCC
>44594746
GGCUCCGCCCAGCCAACGCCCGCGU
>3099019
CCAGACCGCGAACGGGGGAGGCACG
>16950493
AUGCAUACCGUACAGAAGCUGGAAC
>37610066
UUGAUUUUGAAGGACUAAGGUACUCA
>41331355
GUACGACAAGGUCAGCGGGAGAUUAUG
