# Supplementary material for: qiRNApredictor: A Novel Computational Program for the Prediction of qiRNAs in Neurospora crassa
Source: PLoS One. 2016 Jul 18;11(7):e0159487. doi: 10.1371/journal.pone.0159487 (PMC4948831; doi:10.1371/journal.pone.0159487)
Supplement: S1 File — (ZIP) [file pone.0159487.s001.zip › qiRNApredictor_Linux/Dataset/positive.fa]

>sense_rDNA_70
AGCAGAUCGCCACUAGCCGGGC
>sense_rDNA_176
AGCGUGUAGGGGAUCCAAA
>*_repeat_region_at_contig_57_77
AGCGUUUAGGGAUCCAAA
>sense_rDNA_179
AUCAAUACUACCGAUUGAAUGGCUC
>sense_rDNA_116
AUGCCGAUUAGGGAUCGGACGA
>sense_rDNA_133
AUGGCUGAACGCCUCUAAGUCA
>sense_rDNA_183
CAACGUUCUCAACAAUAGUGA
>sense_rDNA_124
CGCCUCUAAGUCAGU
>sense_rDNA_174
GACGGCGGGGGCCCCGGGCAGAG
>sense_rDNA_33
GAUUUCUGCCCAGUGCUCUGAAA
>sense_rDNA_65
GCCCUUAGAUGUUCUGGGCCGCA
>sense_rDNA_114
GCGGGGCUGGAUUUUC
>sense_rDNA_154
GGCCAACGUUCCCAACAAUAGUGA
>sense_rDNA_157
GGCCAACGUUCUCAACAAUAGGUGA
>*_between_NCU04085_and_NCU04084_22
GUCCUGGUACUUUCAUCCGGCUGU
>sense_rDNA_60
UAACAGGUCUGUGAUGCCCUAA
>sense_rDNA_181
UAACCAUAAACUAUGCCGAUUA
>sense_rDNA_159
UAACCUCAACAACUUUAAUA
>antisense_rDNA_72
UAACGCUCUUACUCAAAUCCAAA
>*_between_NCU04623_and_NCU04624_108
UAAGCCGCGAGUACGCCUC
>antisense_rDNA_156
UAAUUAGACAGUCAGAUUCCCCC
>antisense_rDNA_143
UAAUUGCAAUGCUCUAUCCCA
>*_upstream_of_NCU10507_84
UACAGGUAUCCUCAUUGCCGAA
>antisense_rDNA_14
UACCACCAAGAUCUGCACA
>antisense_rDNA_112
UACCCGUUGUCACCAUGGC
>antisense_rDNA_146
UACCCUACCUACCGCAGCCAA
>sense_rDNA_51
UACCCUACUGAUGACCUCAA
>antisense_rDNA_177
UACCCUGCACUCGGUAGGUAA
>sense_rDNA_131
UACCGCCGAAGUUUCCCUC
>sense_rDNA_173
UACCGGCCAGAGACCGAUA
>sense_rDNA_147
UACCUACCCUACACUUAAUAA
>sense_rDNA_140
UACCUCCCCGUGUCGGGAUUGG
>sense_rDNA_24
UACCUUACUACAUGGAUAACCGU
>sense_rDNA_88
UACCUUCGUAACUUUGUGA
>antisense_rDNA_107
UACGGAUCUAUUUUGCCG
>antisense_rDNA_96
UACGGAUCUAUUUUGCCGACUU
>sense_rDNA_184
UACGUGCGACUGUAUACGCAGG
>antisense_rDNA_172
UACUACCCGCCUACUACUUUA
>sense_rDNA_111
UACUACCGAUUGAAUGGCUC
>antisense_rDNA_99
UACUACGCUCGGUGUGACUA
>antisense_rDNA_62
UACUAUCAAAUAAACUAUAACU
>antisense_rDNA_144
UACUCAAAUCCAUCCGAAA
>antisense_rDNA_89
UACUCUACUGCUUACAGGAA
>antisense_rDNA_134
UACUUCUUCCUCCUACCAACA
>antisense_rDNA_83
UAGAGUUACUACGCUCGGU
>antisense_rDNA_40
UAGAGUUACUACGCUCGGUGUGA
>antisense_rDNA_47
UAGGCCACACUUUCAUGGUU
>antisense_rDNA_35
UAGGCUUCGUCACUGACCUA
>sense_rDNA_29
UAGGUGAGAGCUUCGGCGCA
>*_between_NCU11292_and_a_repeat_120
UAGUGCGACCAUUCGGAUUGC
>*_sense_from_NCU09295_16
UAUACGCUGCCGAGGGUCGCGAC
>sense_rDNA_39
UAUAUAAGAAAGGCGCGGCCGA
>sense_rDNA_170
UAUCAUACCGAAGCAGAAUA
>antisense_rDNA_98
UAUUUCACCGGCGCCGAAGCUC
>sense_rDNA_113
UCAAAGAAGGCCUAUGCUCGAA
>*_sense_from_NCU02779_76
UCAACACCCACUUUGUCUCUCCUUA
>antisense_rDNA_180
UCAACUCCCGCGAAAUUCCCC
>antisense_rDNA_149
UCAAGCCGAUGGAAGUUUGAG
>antisense_rDNA_95
UCAAUUUCUUUAAGUUUCAGCCUUG
>antisense_rDNA_63
UCACAUGGAACCUUCCCCA
>antisense_rDNA_142
UCACCGGCGCCGAAGCUCCCAA
>*_repeat_region_at_contig_22_46
UCAGCGGUUGCUACUCCCA
>sense_rDNA_75
UCAGUGACGAAGCCUAGGGA
>*_mitochondrial_DNA_15
UCAUGCCAAUUAUGAUACAUAC
>antisense_rDNA_64
UCAUUCGCUUUACCUAA
>sense_rDNA_13
UCCCUCAGGAUAGCAGUGUA
>sense_rDNA_118
UCCGGUGUGCUCUCGACGUCC
>sense_rDNA_5
UCCUCGGGUCUCCCGCUCUCAA
>*_antisense_to_NCU02162_128
UCCUCUGGUCCGCAAACUUCU
>antisense_rDNA_160
UCCUUAUACCUCCAAACCCCCAA
>antisense_rDNA_12
UCGACUUAGUCGCCUCCGAAA
>sense_rDNA_139
UCGAGUAGUUUGGGAAUGCUG
>sense_rDNA_19
UCGCCACUAGCCGGGCAACC
>sense_rDNA_25
UCGCCUAGAUUUCCCAGUGGAA
>sense_rDNA_169
UCGCGGCUCAGACCGUCGGGCC
>sense_rDNA_85
UCGCUUGCGAGCGGUUGGCCU
>sense_rDNA_97
UCGGCAAAGGCCACCCAGGGC
>sense_rDNA_130
UCGGCUCUUCCUAUCAUA
>antisense_rDNA_110
UCGGGCUUUGGGCAGACGCCC
>antisense_rDNA_94
UCGGUCGAUGAUGCGCCGAAA
>antisense_rDNA_26
UCUAAGUUGGUUGUUAAACGUAA
>sense_rDNA_74
UCUCCAAGGUGAACAGCCUA
>sense_rDNA_3
UCUCCCGUCCUCCUGCCGAA
>antisense_rDNA_161
UCUCGGUCCUUCUUGCCUA
>sense_rDNA_20
UCUGGCAUUGAUGAAGAACGCAA
>sense_rDNA_117
UCUUUCUUGAUUUCGUGGGU
>antisense_rDNA_28
UGAAAAUCAAAAUCAAGGGGAAC
>antisense_rDNA_32
UGAAAGCCGCCGGCCGGUUG
>sense_rDNA_34
UGAACGCCUCUAAGUCAGAAA
>sense_rDNA_90
UGAACUAUGCUUGGAUAGGGUG
>antisense_rDNA_69
UGAAGAACAACACUGCUA
>antisense_rDNA_23
UGACAAUUGAAUACUGAUGCCC
>antisense_rDNA_10
UGACCUCCACGGCCGCCUA
>antisense_rDNA_167
UGACCUCGGAUCAGGUAGGA
>sense_rDNA_165
UGAGAAACGGCUACUACAUCCAA
>sense_rDNA_21
UGAGAAACGGCUACUACAUCCAC
>sense_rDNA_36
UGAGCCCGGGUCGAACGGCCUAA
>antisense_rDNA_122
UGAGCUGUUGCCGCUUCAAA
>sense_rDNA_132
UGCAAAGGAAACCAAGUUC
>sense_rDNA_103
UGCAAGGAUGCUGGCGUAAUGGU
>antisense_rDNA_121
UGCAAUGCUCUAUCCCCAG
>antisense_rDNA_78
UGCACUAGAGGCCGUUCGAA
>*_antisense_of_NCU07142_42
UGCAUACUGCCUGCGAGGUC
>antisense_rDNA_127
UGCCAGAACCAAGAGAUCCG
>sense_rDNA_102
UGCCAGAACGCGAUGAUACCUAA
>sense_rDNA_68
UGCCAGCAGCCGCGGUAAUUAA
>sense_rDNA_104
UGCCCAGUGCUCUGAAUGUCAA
>antisense_rDNA_106
UGCCCGCGUACACUGCGCC
>antisense_rDNA_7
UGCCCGCGUACACUGCGCCGA
>sense_rDNA_54
UGCCCGGGGAAGCGUCGACCG
>antisense_rDNA_67
UGCCCGGGGCCCCCGCCGUA
>sense_rDNA_71
UGCCCUAGUAACGGCGAGUGA
>sense_rDNA_148
UGCCCUAUCAACUUUCGACGGA
>antisense_rDNA_150
UGCCGACCUCCCUGGGCCAA
>sense_rDNA_123
UGCCGUAAAACCCCCCAUUUCAA
>*_intergenic_region_at_contig_2_105
UGCCUGCCCUGAUGCUAGG
>antisense_rDNA_49
UGCGCGCCUGCUGCCUUCCUU
>sense_rDNA_18
UGCGCUGGCGAUGGUUCAUAA
>sense_rDNA_178
UGGCCAGCGGUAAUUCGCGUAA
>antisense_rDNA_163
UGGCCAUCGCAAUGCUAA
>sense_rDNA_86
UGGCGAAAGGGAAGCCGGUUAA
>sense_rDNA_44
UGGCUCAGUGAGGUUUCCGGAC
>sense_rDNA_151
UGGGAGCUUCGGCGCCGGUGA
>sense_rDNA_81
UGGGAGCUUCGGCGCCGGUGAA
>sense_rDNA_162
UGGGUGUGUCGGGGAACCA
>antisense_rDNA_82
UGGUACAUUCGAAUGCCCAA
>antisense_rDNA_59
UGGUAUUUCACCGGCGCCGAA
>sense_rDNA_30
UGGUGUUGACGCAAUGUGAUUUCUGCC
>antisense_rDNA_11
UGGUUCACCAACGGAGACCUU
>*_sense_from_NCU07146_61
UGGUUCGCUCCGGAUAUGGACCG
>antisense_rDNA_17
UGUACUAACGCCUUUUGU
>antisense_rDNA_31
UGUACUAACGCCUUUUGUGGU
>sense_rDNA_153
UGUAGAUAAGGGAAGUCGGA
>antisense_rDNA_2
UGUAGUAAGGUACUAUCAA
>antisense_rDNA_41
UGUAUUAGCUCUAGAAUUACCA
>antisense_rDNA_125
UGUCAAGAUGUACUAACGC
>sense_rDNA_141
UGUCCUGGUACUUUCAUCCGGCUGU
>*_NCU01597_repeat_containing_100
UGUUCUCGGACCCGCCCGCU
>sense_rDNA_171
UGUUGUUACGAUCUGCUGA
>sense_rDNA_45
UGUUUGGGCUCCUGGGGGA
>sense_rDNA_48
UUACCGCCGAAGUUUCCCUCA
>antisense_rDNA_43
UUACUACGCUCGGUGUGACUAGA
>sense_rDNA_109
UUAGAUGUUCUGGGCCGC
>antisense_rDNA_115
UUAGUGGGUGAACAAUCCAACG
>*_antisense_to_NCU02437_histone_H2A_66
UUCAUGACCCAUCGCCGUUG
>*_between_two_Ala_tRNA_chromosome_IV_9
UUCCCAAAUCACCUUCACCUUCACCC
>sense_rDNA_164
UUCCCAGUGUAAGGGUCCGCCUAA
>antisense_rDNA_166
UUCCCUUUCAACAAUUUCACGUA
>antisense_rDNA_1
UUCGAUUAGUCUUUCGCCCCCA
>sense_rDNA_4
UUCUUGCCGUAAAACCCCC
>sense_rDNA_155
UUGGGUGUUAGGUAGCUUU
>antisense_rDNA_101
UUUAACAGAUGUGCCGCCC
>antisense_rDNA_158
UUUCACCGGCGCCGAAGCUCCCAC
>sense_rDNA_80
UUUCCUGGAGAACCGCAUGCC
>sense_rDNA_129
UUUGCGGUUGUCCGACCGGG
