# Supplementary material for: qiRNApredictor: A Novel Computational Program for the Prediction of qiRNAs in Neurospora crassa
Source: PLoS One. 2016 Jul 18;11(7):e0159487. doi: 10.1371/journal.pone.0159487 (PMC4948831; doi:10.1371/journal.pone.0159487)
Supplement: S1 File — (ZIP) [file pone.0159487.s001.zip › qiRNApredictor_Linux/Dataset/sRNA-segment_negative_dataset.fa]

>segment_from_small_noncoding_RNA_7372
UUUUGGCUUAGAUCA
>segment_from_small_noncoding_RNA_8479
GCCACAGAUCCCACCC
>segment_from_small_noncoding_RNA_1943
UUUUAGUAGAUGCUUCG
>segment_from_small_noncoding_RNA_10150
UAUGAUGAAACGGCACUG
>segment_from_small_noncoding_RNA_1687
UUGAGCUUGGGGAGCGCC
>segment_from_small_noncoding_RNA_1414
GUGCUUGCACAUGGUUAC
>segment_from_small_noncoding_RNA_7966
AAAGUUCCUUUUUGGGAC
>segment_from_small_noncoding_RNA_868
CCCCUGCACUAAGGAUGA
>segment_from_small_noncoding_RNA_595
CGGAUGUGACCGUGAGUU
>segment_from_small_noncoding_RNA_4417
CAAUACCUCCCGCCGUGA
>segment_from_small_noncoding_RNA_340
UGGCGAUCUUGCUUCACUG
>segment_from_small_noncoding_RNA_9895
ACAGAUACCAGCGAACAAU
>segment_from_small_noncoding_RNA_1978
AUGAGAGUAAUUUGCGAUU
>segment_from_small_noncoding_RNA_6346
CGCCGAGGACGUCGUCCUA
>segment_from_small_noncoding_RNA_1705
GGAUGAUGUAGGGGAAGUC
>segment_from_small_noncoding_RNA_2797
CUGGUAGUAUUUGAUAGUA
>segment_from_small_noncoding_RNA_8530
AGGUCCUUUUUAUUUUUUA
>segment_from_small_noncoding_RNA_1159
GGGUUUCGAUGGAAGUCUG
>segment_from_small_noncoding_RNA_6619
GCCUUCGGGCGCUUGGGCG
>segment_from_small_noncoding_RNA_2251
UUACUUUUGUCUGAAAAGC
>segment_from_small_noncoding_RNA_3343
CUUUUGUGUUCCCUAAAGG
>segment_from_small_noncoding_RNA_4708
UUCCCCAUGCAGACAACCU
>segment_from_small_noncoding_RNA_7438
ACAAUCGUGAUUAUUCUAA
>segment_from_small_noncoding_RNA_886
CACGCUACUCAAAGAGACG
>segment_from_small_noncoding_RNA_7165
ACGGUGGAGAGCCUGCAUU
>segment_from_small_noncoding_RNA_7984
UUGAUGAAUUAAACGGACU
>segment_from_small_noncoding_RNA_613
GGCCCAAAAUACUCCAAUA
>segment_from_small_noncoding_RNA_3616
UUUUCAGUUUAAUCUCUGA
>segment_from_small_noncoding_RNA_9349
CCCUUCGUGGCUCCAUGGA
>segment_from_small_noncoding_RNA_3889
UCCAUUACAUCCGGGUUAC
>segment_from_small_noncoding_RNA_2524
UUCUCAAGGUCUGCCUUCG
>segment_from_small_noncoding_RNA_1432
CUUCCACUGUGUCCCUGGU
>segment_from_small_noncoding_RNA_4981
CCUAUGAUUACCUUCCACU
>segment_from_small_noncoding_RNA_9622
CCCUCUGGGCUUGCCUAUG
>segment_from_small_noncoding_RNA_6073
AGUCUUUCGCUCCCAUCUG
>segment_from_small_noncoding_RNA_4727
UUUUUUUUAAUACCAUUCAU
>segment_from_small_noncoding_RNA_6092
AUUUUGCCCUUUACGGACCU
>segment_from_small_noncoding_RNA_9095
GGACUUCACGGGAUACCGGA
>segment_from_small_noncoding_RNA_7184
GCACAUCGUGGUGCUAGCCA
>segment_from_small_noncoding_RNA_905
CUACCAAUUUUUACCAACAG
>segment_from_small_noncoding_RNA_10187
GAGCACGAUAUGCCAUUUUU
>segment_from_small_noncoding_RNA_9641
GUUGCCGACCACUGUGUCCC
>segment_from_small_noncoding_RNA_1997
GAUGCUGCUAUGGUGGGACC
>segment_from_small_noncoding_RNA_8276
AGAAGAACCGAACUCCGGUG
>segment_from_small_noncoding_RNA_1451
AUUACACUGCCUCCAGGCGA
>segment_from_small_noncoding_RNA_9914
CUUGGGUGCGGUGCUUUCCU
>segment_from_small_noncoding_RNA_3635
AACUGCUCUUACGGGGGCAG
>segment_from_small_noncoding_RNA_3362
AGCCACAGAUCCCACCCGGG
>segment_from_small_noncoding_RNA_8003
UCUGAAAGCCCACACCCUGA
>segment_from_small_noncoding_RNA_6638
GGGUGGGUUUCGAUGGAAGU
>segment_from_small_noncoding_RNA_3089
CUACUCAAAGAGACGCUACC
>segment_from_small_noncoding_RNA_8549
CUCUCGUCUUGCCUGCAAAG
>segment_from_small_noncoding_RNA_4181
UUAUGCCAAACGCAAAUGAU
>segment_from_small_noncoding_RNA_6365
UGAGGCUGGGGGAAACCAUG
>segment_from_small_noncoding_RNA_359
CAUGAUUGUAUAGAGAGUGG
>segment_from_small_noncoding_RNA_5273
CACUUUACAGGAGAAUCAUU
>segment_from_small_noncoding_RNA_8822
GCUCUGCCUGCAAAGGUGGC
>segment_from_small_noncoding_RNA_4454
CACCACAUCCGUACAACUUC
>segment_from_small_noncoding_RNA_5546
UUGCUUUUGCAAGUUGGAAU
>segment_from_small_noncoding_RNA_5819
AGCUUGGGGAGCGCCGGAUG
>segment_from_small_noncoding_RNA_2543
GGCGCUUGGGCGGGGUGGGU
>segment_from_small_noncoding_RNA_6911
UGCAAAGGUGGCGGUCGCUU
>segment_from_small_noncoding_RNA_3908
CAGCUUUGCCAAUGCCCACA
>segment_from_small_noncoding_RNA_6112
GUGCCCAGCGCUCCUCUGCCG
>segment_from_small_noncoding_RNA_6931
CACGGCGAUUGUAUAGAGAGU
>segment_from_small_noncoding_RNA_5839
AUGUAGGGGAAGUCAUAUUCC
>segment_from_small_noncoding_RNA_652
CUGGACAUCCAGAAUAUCCAA
>segment_from_small_noncoding_RNA_3655
AAUCGUGAUCACACCUAUUUU
>segment_from_small_noncoding_RNA_7204
UCGUGAAUUGCCCUUCGGGGC
>segment_from_small_noncoding_RNA_5293
UCUAUAGUAUUUGUCCUCUUU
>segment_from_small_noncoding_RNA_3109
AAUUUUUCCGGGUUGAUGAAC
>segment_from_small_noncoding_RNA_6658
CUGACCGGCUUGAAUGAUGAU
>segment_from_small_noncoding_RNA_7477
UCCCUCUGUGCUUGCACAUGG
>segment_from_small_noncoding_RNA_9115
CGUGUUUCGUUUGAGUUGAAU
>segment_from_small_noncoding_RNA_8569
GUGGCGAUCUGCUUUAUAAGU
>segment_from_small_noncoding_RNA_9388
GUACAUCUUGGGCUUCCGUGA
>segment_from_small_noncoding_RNA_1198
AUUUGGUCAAUUUGAAACGAU
>segment_from_small_noncoding_RNA_925
GAGAAUCAUUUCUAUAGUAUU
>segment_from_small_noncoding_RNA_9661
UGGUAUUACACUGCCUCCAGG
>segment_from_small_noncoding_RNA_2836
UGUCCAUGAUGAAACAAAAUA
>segment_from_small_noncoding_RNA_1471
CGCGAACCACAUUUUUUUCUC
>segment_from_small_noncoding_RNA_9934
UGCCCUUCGUGGCUCCAUGGA
>segment_from_small_noncoding_RNA_5020
CCUCCAGGCGACGCGAACUAC
>segment_from_small_noncoding_RNA_4201
GUGAAUUUGGGCUCGGUAUUU
>segment_from_small_noncoding_RNA_8023
UGAAAUAUUCUCGGAUGUAAA
>segment_from_small_noncoding_RNA_1744
AGGACGUCGUCCUAUGAGGCU
>segment_from_small_noncoding_RNA_4747
GCAUUUCUGAAAUCCGUGAUG
>segment_from_small_noncoding_RNA_2563
UUCGAUGGAAGUCUGACCGGA
>segment_from_small_noncoding_RNA_4474
CCACAAUCAUGCCCGGCGUAA
>segment_from_small_noncoding_RNA_106
GUAACGCGGUCGGUUUUCCUC
>segment_from_small_noncoding_RNA_6385
ACAAUUGCCACAUUUACCAAC
>segment_from_small_noncoding_RNA_3382
UUGAUGAACUAUAUCCUCGUU
>segment_from_small_noncoding_RNA_7750
AUUUGAAACGAUACAGAGAAG
>segment_from_small_noncoding_RNA_3676
UGCAAUUUGGUCGGCGACCCUC
>segment_from_small_noncoding_RNA_6406
AGGAGAAUCAUUUCUAUAGUAU
>segment_from_small_noncoding_RNA_3403
UCCCAACAGUGAGGUCCCUUUU
>segment_from_small_noncoding_RNA_8044
AUUUUACUUUUGUCUGAAAAGC
>segment_from_small_noncoding_RNA_5314
UGUGUUCCCUAAAGGAGCCACA
>segment_from_small_noncoding_RNA_3130
UAUAUCCUCGUUUCCCAACAGU
>segment_from_small_noncoding_RNA_6133
CCAGCUCGUGCUUGCACUUGUA
>segment_from_small_noncoding_RNA_6952
GGCGAUGAUCUGUACCCCGAUU
>segment_from_small_noncoding_RNA_5041
UCCUUAUCCUGAUGAUACACAC
>segment_from_small_noncoding_RNA_4495
CACCGUCCAUUACAUCCGGGUU
>segment_from_small_noncoding_RNA_8590
AGAUUGUAUAGAGAGUGGCGAU
>segment_from_small_noncoding_RNA_9136
UCCACCCUGCCUUUGAGCAGAC
>segment_from_small_noncoding_RNA_1765
GGGGGAAACCAUGACAAUUGCC
>segment_from_small_noncoding_RNA_5860
AAUCCGUUCGCCGAGGACGUCG
>segment_from_small_noncoding_RNA_946
UGUCCUCUUUUGUGUUCCCUAA
>segment_from_small_noncoding_RNA_400
CCCAAGGUCUGCCUUCGGGCGC
>segment_from_small_noncoding_RNA_2584
UCCAAGUGCAGGGGUUUUACGC
>segment_from_small_noncoding_RNA_8317
CUUGAGCUUGGGGAGCGCCGGA
>segment_from_small_noncoding_RNA_127
UAGGCUUGCCUAUGAUUACCUU
>segment_from_small_noncoding_RNA_3949
AUAUCCGCCUUGUAGAUGCCCG
>segment_from_small_noncoding_RNA_7225
CGUUCCGGUCGUAAUUUUUGAU
>segment_from_small_noncoding_RNA_9682
CGACGCGAACUCAACUCCUUGA
>segment_from_small_noncoding_RNA_1219
ACAGAGAAGAUUAGCAUGGCCC
>segment_from_small_noncoding_RNA_4222
UAGUAGAUGCUUCGAGUUUCUG
>segment_from_small_noncoding_RNA_8863
UAGAGAGUGGCGAUGAUCUGUA
>segment_from_small_noncoding_RNA_2857
UUUUCAGUUCUGCUUCUGAAUA
>segment_from_small_noncoding_RNA_5587
AACAUAAAAUGGCUGUUUCUGA
>segment_from_small_noncoding_RNA_2038
CUGGUAGUAUUUGAUAGUAUAU
>segment_from_small_noncoding_RNA_4768
AUUUACAAUCAUAAGCAUAGUU
>segment_from_small_noncoding_RNA_1492
UCCUCACGGACCUGUGCCCAGC
>segment_from_small_noncoding_RNA_9977
ACAUAUACUUACCUUGGUUGACU
>segment_from_small_noncoding_RNA_10250
ACAAAAUAUUUUCAGUUCUGCUU
>segment_from_small_noncoding_RNA_5882
UCCUAUGAGGCUGGGGGAAACCA
>segment_from_small_noncoding_RNA_2606
GUAUCAGUGAGGAUUCGUCCGAG
>segment_from_small_noncoding_RNA_695
AGUGAGGAUUCGUCCGAGAUCGC
>segment_from_small_noncoding_RNA_6155
GGCAGCUAGGGUUGAGUGCUGAG
>segment_from_small_noncoding_RNA_2879
AUAAUGAGCGAUAACCAAUUAUA
>segment_from_small_noncoding_RNA_5336
GAUCCCACCGCGGUUGAUGAUCA
>segment_from_small_noncoding_RNA_7247
GUCGAAAAUCAUUCAAUUUGAAU
>segment_from_small_noncoding_RNA_3698
UGGGCUUGCUCAUGGUCGCUGUC
>segment_from_small_noncoding_RNA_968
AGGAGCCACAGAUCCCACCCGGG
>segment_from_small_noncoding_RNA_5063
UUUAUACUUUAUUCUGGUACCUC
>segment_from_small_noncoding_RNA_3152
GAGGUCCCUUUUAUUUUACUCUC
>segment_from_small_noncoding_RNA_3425
AUUUUACUCUCGCUCUGCCUGAA
>segment_from_small_noncoding_RNA_5609
UUUUUUUUUCUCUCCUCACGGAC
>segment_from_small_noncoding_RNA_422
UUGGGCGGGGUGGGUUUCGAUGG
>segment_from_small_noncoding_RNA_6701
UAAACCCAGCUCUUCGAUUCCUC
>segment_from_small_noncoding_RNA_149
CCACUGUGUCCCUGGUAUUACAC
>segment_from_small_noncoding_RNA_6428
UUGUCCUCUUUUGUGUUCCCUAA
>segment_from_small_noncoding_RNA_1514
GCUCCUCUGCCGCCAGCUCGUGC
>segment_from_small_noncoding_RNA_2060
UCUUACAUAUUCUGAGUAUCCAA
>segment_from_small_noncoding_RNA_2083
GUGCAGGGGUUUUACGCGUAUCAA
>segment_from_small_noncoding_RNA_6724
UAUGAGGAUCCAUGAGACAAAAAC
>segment_from_small_noncoding_RNA_718
GUUUUUGCUAGUUGAAAACUACAU
>segment_from_small_noncoding_RNA_1264
UCAAAGAGACGCUACCAAAUUUUU
>segment_from_small_noncoding_RNA_5929
GAUGCAUUAAAUUAUUUGCUACUCU
>segment_from_small_noncoding_RNA_8386
CUAUGAGGCUGGGGGAAACCAUGAC
>segment_from_small_noncoding_RNA_1288
CAGCUCUCUUUGCCUUUUGGCUUAG
>segment_from_small_noncoding_RNA_469
CCCCUGAUAGGGACAUCUUAUGCCA
>segment_from_small_noncoding_RNA_6475
UGAUGAACUAUAUCCUCGUUUCCCA
>segment_from_small_noncoding_RNA_221
UAUUUGUCCUCUUUUGUGUUCCCUAA
>segment_from_small_noncoding_RNA_7345
UUUAUCCUGACAUCAGCUCUCUUUGCC
