# Supplementary material for: qiRNApredictor: A Novel Computational Program for the Prediction of qiRNAs in Neurospora crassa
Source: PLoS One. 2016 Jul 18;11(7):e0159487. doi: 10.1371/journal.pone.0159487 (PMC4948831; doi:10.1371/journal.pone.0159487)
Supplement: S1 File — (ZIP) [file pone.0159487.s001.zip › qiRNApredictor_Linux/Dataset/test.fa]

>sense_rDNA_183
CAACGUUCUCAACAAUAGUGA
>sense_rDNA_124
CGCCUCUAAGUCAGU
>sense_rDNA_174
GACGGCGGGGGCCCCGGGCAGAG
>sense_rDNA_33
GAUUUCUGCCCAGUGCUCUGAAA
>sense_rDNA_65
GCCCUUAGAUGUUCUGGGCCGCA
>sense_rDNA_114
GCGGGGCUGGAUUUUC
>sense_rDNA_154
GGCCAACGUUCCCAACAAUAGUGA
>sense_rDNA_157
GGCCAACGUUCUCAACAAUAGGUGA
>*_between_NCU04085_and_NCU04084_22
GUCCUGGUACUUUCAUCCGGCUGU
>sense_rDNA_60
UAACAGGUCUGUGAUGCCCUAA
>sense_rDNA_181
UAACCAUAAACUAUGCCGAUUA
>sense_rDNA_159
UAACCUCAACAACUUUAAUA
>antisense_rDNA_72
UAACGCUCUUACUCAAAUCCAAA
>*_between_NCU04623_and_NCU04624_108
UAAGCCGCGAGUACGCCUC
>antisense_rDNA_156
UAAUUAGACAGUCAGAUUCCCCC
>antisense_rDNA_143
UAAUUGCAAUGCUCUAUCCCA
>*_upstream_of_NCU10507_84
UACAGGUAUCCUCAUUGCCGAA
>antisense_rDNA_14
UACCACCAAGAUCUGCACA
>antisense_rDNA_112
UACCCGUUGUCACCAUGGC
>antisense_rDNA_146
UACCCUACCUACCGCAGCCAA
>sense_rDNA_51
UACCCUACUGAUGACCUCAA
>antisense_rDNA_177
UACCCUGCACUCGGUAGGUAA
>sense_rDNA_131
UACCGCCGAAGUUUCCCUC
>sense_rDNA_173
UACCGGCCAGAGACCGAUA
>sense_rDNA_147
UACCUACCCUACACUUAAUAA
>sense_rDNA_140
UACCUCCCCGUGUCGGGAUUGG
>sense_rDNA_24
UACCUUACUACAUGGAUAACCGU
>sense_rDNA_88
UACCUUCGUAACUUUGUGA
>antisense_rDNA_107
UACGGAUCUAUUUUGCCG
>antisense_rDNA_96
UACGGAUCUAUUUUGCCGACUU
>sense_rDNA_184
UACGUGCGACUGUAUACGCAGG
>antisense_rDNA_172
UACUACCCGCCUACUACUUUA
>sense_rDNA_111
UACUACCGAUUGAAUGGCUC
>antisense_rDNA_99
UACUACGCUCGGUGUGACUA
>antisense_rDNA_62
UACUAUCAAAUAAACUAUAACU
>antisense_rDNA_144
UACUCAAAUCCAUCCGAAA
>antisense_rDNA_89
UACUCUACUGCUUACAGGAA
>antisense_rDNA_134
UACUUCUUCCUCCUACCAACA
>antisense_rDNA_83
UAGAGUUACUACGCUCGGU
>antisense_rDNA_40
UAGAGUUACUACGCUCGGUGUGA
>antisense_rDNA_47
UAGGCCACACUUUCAUGGUU
>antisense_rDNA_35
UAGGCUUCGUCACUGACCUA
>sense_rDNA_29
UAGGUGAGAGCUUCGGCGCA
>*_between_NCU11292_and_a_repeat_120
UAGUGCGACCAUUCGGAUUGC
>*_sense_from_NCU09295_16
UAUACGCUGCCGAGGGUCGCGAC
>sense_rDNA_39
UAUAUAAGAAAGGCGCGGCCGA
>sense_rDNA_170
UAUCAUACCGAAGCAGAAUA
>antisense_rDNA_98
UAUUUCACCGGCGCCGAAGCUC
>sense_rDNA_113
UCAAAGAAGGCCUAUGCUCGAA
>*_sense_from_NCU02779_76
UCAACACCCACUUUGUCUCUCCUUA
>antisense_rDNA_180
UCAACUCCCGCGAAAUUCCCC
>antisense_rDNA_149
UCAAGCCGAUGGAAGUUUGAG
>antisense_rDNA_95
UCAAUUUCUUUAAGUUUCAGCCUUG
>antisense_rDNA_63
UCACAUGGAACCUUCCCCA
>antisense_rDNA_142
UCACCGGCGCCGAAGCUCCCAA
>*_repeat_region_at_contig_22_46
UCAGCGGUUGCUACUCCCA
>sense_rDNA_75
UCAGUGACGAAGCCUAGGGA
>*_mitochondrial_DNA_15
UCAUGCCAAUUAUGAUACAUAC
>antisense_rDNA_64
UCAUUCGCUUUACCUAA
>sense_rDNA_13
UCCCUCAGGAUAGCAGUGUA
>sense_rDNA_118
UCCGGUGUGCUCUCGACGUCC
>sense_rDNA_5
UCCUCGGGUCUCCCGCUCUCAA
>*_antisense_to_NCU02162_128
UCCUCUGGUCCGCAAACUUCU
>sense_rDNA_19
UCGCCACUAGCCGGGCAACC
>sense_rDNA_25
UCGGCUCUUCCUAUCAUA
>antisense_rDNA_110
UCGGGCUUUGGGCAGACGCCC
>antisense_rDNA_94
UCGGUCGAUGAUGCGCCGAAA
>antisense_rDNA_26
UCUAAGUUGGUUGUUAAACGUAA
>sense_rDNA_74
UCUCCAAGGUGAACAGCCUA
>27997309
AUCCUCAGCUGCAGGUAAA
>6984772
CUGUGCAACUGAGCUGGGA
>74104006
GUAAGUACGGGAGAUGGAG
>10522852
UGAAUGUGUCUAAACUGAG
