# Supplementary material for: qiRNApredictor: A Novel Computational Program for the Prediction of qiRNAs in Neurospora crassa
Source: PLoS One. 2016 Jul 18;11(7):e0159487. doi: 10.1371/journal.pone.0159487 (PMC4948831; doi:10.1371/journal.pone.0159487)
Supplement: S1 Table — (XLS) [file pone.0159487.s002.xls]

## Sheet: Table S1
Table S1 - Sequences and localization of experimentally verified qiRNAs obtained from the work by Lee at al.
No.	qiRNA sequences	Match to sense or antisense rDNA	qiRNAs Loci
1	UCGGCAAAGGCCACCCAGGGC	sense	rDNA 97
2	UGAACUAUGCUUGGAUAGGGUG	sense	rDNA 90
3	UACCUUCGUAACUUUGUGA	sense	rDNA 88
4	UGGCGAAAGGGAAGCCGGUUAA	sense	rDNA 86
5	UCGCUUGCGAGCGGUUGGCCU	sense	rDNA 85
6	UGGGAGCUUCGGCGCCGGUGAA	sense	rDNA 81
7	UUUCCUGGAGAACCGCAUGCC	sense	rDNA 80
8	UCAGUGACGAAGCCUAGGGA	sense	rDNA 75
9	UCUCCAAGGUGAACAGCCUA	sense	rDNA 74
10	UGCCCUAGUAACGGCGAGUGA	sense	rDNA 71
11	AGCAGAUCGCCACUAGCCGGGC	sense	rDNA 70
12	UGCCAGCAGCCGCGGUAAUUAA	sense	rDNA 68
13	GCCCUUAGAUGUUCUGGGCCGCA	sense	rDNA 65
14	UAACAGGUCUGUGAUGCCCUAA	sense	rDNA 60
15	UGCCCGGGGAAGCGUCGACCG	sense	rDNA 54
16	UACCCUACUGAUGACCUCAA	sense	rDNA 51
17	UCCUCGGGUCUCCCGCUCUCAA	sense	rDNA 5
18	UUACCGCCGAAGUUUCCCUCA	sense	rDNA 48
19	UGUUUGGGCUCCUGGGGGA	sense	rDNA 45
20	UGGCUCAGUGAGGUUUCCGGAC	sense	rDNA 44
21	UUCUUGCCGUAAAACCCCC	sense	rDNA 4
22	UAUAUAAGAAAGGCGCGGCCGA	sense	rDNA 39
23	UGAGCCCGGGUCGAACGGCCUAA	sense	rDNA 36
24	UGAACGCCUCUAAGUCAGAAA	sense	rDNA 34
25	GAUUUCUGCCCAGUGCUCUGAAA	sense	rDNA 33
26	UGGUGUUGACGCAAUGUGAUUUCUGCC	sense	rDNA 30
27	UCUCCCGUCCUCCUGCCGAA	sense	rDNA 3
28	UAGGUGAGAGCUUCGGCGCA	sense	rDNA 29
29	UCGCCUAGAUUUCCCAGUGGAA	sense	rDNA 25
30	UACCUUACUACAUGGAUAACCGU	sense	rDNA 24
31	UGAGAAACGGCUACUACAUCCAC	sense	rDNA 21
32	UCUGGCAUUGAUGAAGAACGCAA	sense	rDNA 20
33	UCGCCACUAGCCGGGCAACC	sense	rDNA 19
34	UACGUGCGACUGUAUACGCAGG	sense	rDNA 184
35	CAACGUUCUCAACAAUAGUGA	sense	rDNA 183
36	UAACCAUAAACUAUGCCGAUUA	sense	rDNA 181
37	UGCGCUGGCGAUGGUUCAUAA	sense	rDNA 18
38	AUCAAUACUACCGAUUGAAUGGCUC	sense	rDNA 179
39	UGGCCAGCGGUAAUUCGCGUAA	sense	rDNA 178
40	AGCGUGUAGGGGAUCCAAA	sense	rDNA 176
41	GACGGCGGGGGCCCCGGGCAGAG	sense	rDNA 174
42	UACCGGCCAGAGACCGAUA	sense	rDNA 173
43	UGUUGUUACGAUCUGCUGA	sense	rDNA 171
44	UAUCAUACCGAAGCAGAAUA	sense	rDNA 170
45	UCGCGGCUCAGACCGUCGGGCC	sense	rDNA 169
46	UGAGAAACGGCUACUACAUCCAA	sense	rDNA 165
47	UUCCCAGUGUAAGGGUCCGCCUAA	sense	rDNA 164
48	UGGGUGUGUCGGGGAACCA	sense	rDNA 162
49	UAACCUCAACAACUUUAAUA	sense	rDNA 159
50	GGCCAACGUUCUCAACAAUAGGUGA	sense	rDNA 157
51	UUGGGUGUUAGGUAGCUUU	sense	rDNA 155
52	GGCCAACGUUCCCAACAAUAGUGA	sense	rDNA 154
53	UGUAGAUAAGGGAAGUCGGA	sense	rDNA 153
54	UGGGAGCUUCGGCGCCGGUGA	sense	rDNA 151
55	UGCCCUAUCAACUUUCGACGGA	sense	rDNA 148
56	UACCUACCCUACACUUAAUAA	sense	rDNA 147
57	UGUCCUGGUACUUUCAUCCGGCUGU	sense	rDNA 141
58	UACCUCCCCGUGUCGGGAUUGG	sense	rDNA 140
59	UCGAGUAGUUUGGGAAUGCUG	sense	rDNA 139
60	AUGGCUGAACGCCUCUAAGUCA	sense	rDNA 133
61	UGCAAAGGAAACCAAGUUC	sense	rDNA 132
62	UACCGCCGAAGUUUCCCUC	sense	rDNA 131
63	UCGGCUCUUCCUAUCAUA	sense	rDNA 130
64	UCCCUCAGGAUAGCAGUGUA	sense	rDNA 13
65	UUUGCGGUUGUCCGACCGGG	sense	rDNA 129
66	CGCCUCUAAGUCAGU	sense	rDNA 124
67	UGCCGUAAAACCCCCCAUUUCAA	sense	rDNA 123
68	UCCGGUGUGCUCUCGACGUCC	sense	rDNA 118
69	UCUUUCUUGAUUUCGUGGGU	sense	rDNA 117
70	AUGCCGAUUAGGGAUCGGACGA	sense	rDNA 116
71	GCGGGGCUGGAUUUUC	sense	rDNA 114
72	UCAAAGAAGGCCUAUGCUCGAA	sense	rDNA 113
73	UACUACCGAUUGAAUGGCUC	sense	rDNA 111
74	UUAGAUGUUCUGGGCCGC	sense	rDNA 109
75	UGCCCAGUGCUCUGAAUGUCAA	sense	rDNA 104
76	UGCAAGGAUGCUGGCGUAAUGGU	sense	rDNA 103
77	UGCCAGAACGCGAUGAUACCUAA	sense	rDNA 102
78	UACUACGCUCGGUGUGACUA	antisense	rDNA 99
79	UAUUUCACCGGCGCCGAAGCUC	antisense	rDNA 98
80	UACGGAUCUAUUUUGCCGACUU	antisense	rDNA 96
81	UCAAUUUCUUUAAGUUUCAGCCUUG	antisense	rDNA 95
82	UCGGUCGAUGAUGCGCCGAAA	antisense	rDNA 94
83	UACUCUACUGCUUACAGGAA	antisense	rDNA 89
84	UAGAGUUACUACGCUCGGU	antisense	rDNA 83
85	UGGUACAUUCGAAUGCCCAA	antisense	rDNA 82
86	UGCACUAGAGGCCGUUCGAA	antisense	rDNA 78
87	UAACGCUCUUACUCAAAUCCAAA	antisense	rDNA 72
88	UGCCCGCGUACACUGCGCCGA	antisense	rDNA 7
89	UGAAGAACAACACUGCUA	antisense	rDNA 69
90	UGCCCGGGGCCCCCGCCGUA	antisense	rDNA 67
91	UCAUUCGCUUUACCUAA	antisense	rDNA 64
92	UCACAUGGAACCUUCCCCA	antisense	rDNA 63
93	UACUAUCAAAUAAACUAUAACU	antisense	rDNA 62
94	UGGUAUUUCACCGGCGCCGAA	antisense	rDNA 59
95	UGCGCGCCUGCUGCCUUCCUU	antisense	rDNA 49
96	UAGGCCACACUUUCAUGGUU	antisense	rDNA 47
97	UUACUACGCUCGGUGUGACUAGA	antisense	rDNA 43
98	UGUAUUAGCUCUAGAAUUACCA	antisense	rDNA 41
99	UAGAGUUACUACGCUCGGUGUGA	antisense	rDNA 40
100	UAGGCUUCGUCACUGACCUA	antisense	rDNA 35
101	UGAAAGCCGCCGGCCGGUUG	antisense	rDNA 32
102	UGUACUAACGCCUUUUGUGGU	antisense	rDNA 31
103	UGAAAAUCAAAAUCAAGGGGAAC	antisense	rDNA 28
104	UCUAAGUUGGUUGUUAAACGUAA	antisense	rDNA 26
105	UGACAAUUGAAUACUGAUGCCC	antisense	rDNA 23
106	UGUAGUAAGGUACUAUCAA	antisense	rDNA 2
107	UCAACUCCCGCGAAAUUCCCC	antisense	rDNA 180
108	UACCCUGCACUCGGUAGGUAA	antisense	rDNA 177
109	UACUACCCGCCUACUACUUUA	antisense	rDNA 172
110	UGUACUAACGCCUUUUGU	antisense	rDNA 17
111	UGACCUCGGAUCAGGUAGGA	antisense	rDNA 167
112	UUCCCUUUCAACAAUUUCACGUA	antisense	rDNA 166
113	UGGCCAUCGCAAUGCUAA	antisense	rDNA 163
114	UCUCGGUCCUUCUUGCCUA	antisense	rDNA 161
115	UCCUUAUACCUCCAAACCCCCAA	antisense	rDNA 160
116	UUUCACCGGCGCCGAAGCUCCCAC	antisense	rDNA 158
117	UAAUUAGACAGUCAGAUUCCCCC	antisense	rDNA 156
118	UGCCGACCUCCCUGGGCCAA	antisense	rDNA 150
119	UCAAGCCGAUGGAAGUUUGAG	antisense	rDNA 149
120	UACCCUACCUACCGCAGCCAA	antisense	rDNA 146
121	UACUCAAAUCCAUCCGAAA	antisense	rDNA 144
122	UAAUUGCAAUGCUCUAUCCCA	antisense	rDNA 143
123	UCACCGGCGCCGAAGCUCCCAA	antisense	rDNA 142
124	UACCACCAAGAUCUGCACA	antisense	rDNA 14
125	UACUUCUUCCUCCUACCAACA	antisense	rDNA 134
126	UGCCAGAACCAAGAGAUCCG	antisense	rDNA 127
127	UGUCAAGAUGUACUAACGC	antisense	rDNA 125
128	UGAGCUGUUGCCGCUUCAAA	antisense	rDNA 122
129	UGCAAUGCUCUAUCCCCAG	antisense	rDNA 121
130	UCGACUUAGUCGCCUCCGAAA	antisense	rDNA 12
131	UUAGUGGGUGAACAAUCCAACG	antisense	rDNA 115
132	UACCCGUUGUCACCAUGGC	antisense	rDNA 112
133	UCGGGCUUUGGGCAGACGCCC	antisense	rDNA 110
134	UGGUUCACCAACGGAGACCUU	antisense	rDNA 11
135	UACGGAUCUAUUUUGCCG	antisense	rDNA 107
136	UGCCCGCGUACACUGCGCC	antisense	rDNA 106
137	UUUAACAGAUGUGCCGCCC	antisense	rDNA 101
138	UGACCUCCACGGCCGCCUA	antisense	rDNA 10
139	UUCGAUUAGUCUUUCGCCCCCA	antisense	rDNA 1
140	UACAGGUAUCCUCAUUGCCGAA		upstream of NCU10507 84
141	UAUACGCUGCCGAGGGUCGCGAC		sense from NCU09295 16
142	UGGUUCGCUCCGGAUAUGGACCG		sense from NCU07146 61
143	UCAACACCCACUUUGUCUCUCCUUA		sense from NCU02779 76
144	AGCGUUUAGGGAUCCAAA		repeat region at contig 57 77
145	UCAGCGGUUGCUACUCCCA		repeat region at contig 22 46
146	UCAUGCCAAUUAUGAUACAUAC		mitochondrial DNA 15
147	UGCCUGCCCUGAUGCUAGG		intergenic region at contig 2 105
148	UUCCCAAAUCACCUUCACCUUCACCC		between two Ala tRNA chromosome IV 9
149	UAGUGCGACCAUUCGGAUUGC		between NCU11292 and a repeat 120
150	UAAGCCGCGAGUACGCCUC		between NCU04623 and NCU04624 108
151	GUCCUGGUACUUUCAUCCGGCUGU		between NCU04085 and NCU04084 22
152	UUCAUGACCCAUCGCCGUUG		antisense to NCU02437 histone H2A 66
153	UCCUCUGGUCCGCAAACUUCU		antisense to NCU02162 128
154	UGCAUACUGCCUGCGAGGUC		antisense of NCU07142 42
155	UGUUCUCGGACCCGCCCGCU		NCU01597 repeat containing 100
